# Supplementary material for: MaMADS1–MaNAC083 transcriptional regulatory cascade regulates ethylene biosynthesis during banana fruit ripening
Source: Hortic Res. 2023 Sep 8;10(10):uhad177. doi: 10.1093/hr/uhad177 (PMC10585711; doi:10.1093/hr/uhad177)
Supplement: Web_Material_uhad177 [file web_material_uhad177.zip]

Archive with 2 entries (2 files):
- MaMADS1-MANAC083-Supplemental_Tables.pdf
- MaMADS1-MANAC083-Supplementary_Figures.doc
